# Supplementary material for: COVID-19 Vaccination Actual Uptake and Potential Inequalities Due to Socio-Demographic Characteristics: A Population-Based Study in the Umbria Region, Italy
Source: Vaccines (Basel). 2023 Aug 9;11(8):1351. doi: 10.3390/vaccines11081351 (PMC10458483; doi:10.3390/vaccines11081351)
Supplement: Supplementary file 1 [file vaccines-11-01351-s001.zip]

Archive with 1 entries (1 files):
- vaccines-2507965-supplementary.pdf
